# Supplementary material for: Towards Sustainable Bone Grafting: Life Cycle Assessment of Donor Cadaver-Derived Allograft (BMG) Production Using a BMP-Preserving Approach
Source: J Funct Biomater. 2026 Apr 1;17(4):171. doi: 10.3390/jfb17040171 (PMC13117126; doi:10.3390/jfb17040171)
Supplement: Supplementary file 1 [file jfb-17-00171-s001.zip]

Archive with 1 entries (1 files):
- jfb-4174539-supplementary.pdf
